# Supplementary material for: Lycium barbarum glycopeptide targets PER2 to inhibit lipogenesis in glioblastoma by downregulating SREBP1c
Source: Cancer Gene Ther. 2023 Apr 17;30(8):1084–93. doi: 10.1038/s41417-023-00611-4 (PMC10425286; doi:10.1038/s41417-023-00611-4)
Supplement: Supplementary file 2 — Original data for qPCR [file 41417_2023_611_MOESM2_ESM.xls]

## Sheet: Sheet1
Actin	18.93	18.9	18.97	18.98	18.94	19.17
PER1	25.47	25.68	25.63	23.31	23.6	23.8
PER2	28.61	33.4	28.25	27.74	28.04	28.17
PER3	27.01	26.89	26.74	25.77	25.84	26.13
CRY1	26.46	26.12	26	25.77	25.65	26.19
CRY2	27.69	27.06	27.22	26.04	25.85	26.83
BMAL1	27.05	26.55	26.78	27.08	26.93	26.92
CLOCK	25	24.81	25.05	25.22	24.87	23.9

## Sheet: Sheet2
			CT value of Ctrl			CT value of LbGP
		β-actin1	18.93	18.9	18.97	18.98	18.94	19.17
		PER1	25.47	25.68	25.63	23.31	23.6	23.8
		PER2	28.61	28.4	28.25	27.74	28.04	28.17
		PER3	27.01	26.89	26.74	25.77	25.84	26.13
		Bmal1	27.05	26.55	26.78	27.08	26.93	26.92
		β-actin2	20.92	20.31	20.55	20.99	20.87	20.86
		CRY1	25.49	25.51	24.99	25.44	25.26	25.23
		CRY2	24.65	24.81	24.78	24.92	24.88	24.8
		Clock	26.08	26.32	26.42	26.66	26.14	26.32
		Srebp1c	20.93	20.73	20.72	21.79	21.61	21.71
		Fasn	25.74	25.54	25.6	26.23	26.31	26.26
		β-actin3	19.37	19.77	19.61	18.3	18.57	18.96
		SCD	24.6	24.33	24.08	24.95	25.05	24.92
		β-actin4	22.83	22.21	22.22	21.99	21.85	21.74
		ACACA	25.68	25.42	25.23	25.54	25.57	25.89
